# Supplementary material for: Equine Sarcocystosis in the Northern Region of the Republic of Kazakhstan
Source: Animals (Basel). 2024 Aug 7;14(16):2299. doi: 10.3390/ani14162299 (PMC11350656; doi:10.3390/ani14162299)
Supplement: Supplementary file 1 [file animals-14-02299-s001.zip]

Archive with 1 entries (1 files):
- animals-3128135-supplementary.xlsx
