# Supplementary material for: Equine Sarcocystosis in the Northern Region of the Republic of Kazakhstan
Source: Animals (Basel). 2024 Aug 7;14(16):2299. doi: 10.3390/ani14162299 (PMC11350656; doi:10.3390/ani14162299)
Supplement: Supplementary file 1 [file animals-14-02299-s001.zip › animals-3128135-supplementary.xlsx]

## Sheet: MatrixOutput
	Sarcocystis_hominis_MK497841.1	Sarcocystis_dehongensis_OR591727.1	Sarcocystis_dehongensis_OR591728.1	Sarcocystis_dehongensis_OR591729.1	Sarcocystis_cruzi_KT901095.1	Sarcocystis_cruzi_MT796945.1	Sarcocystis_cruzi_MT796932.1	Sarcocystis_tarandi_KF241434.1	Sarcocystis_bovini_KT901021.1	Sarcocystis_bovifelis_KT901286.1	Sarcocystis_rommeli_KY120286.1	Sarcocystis_bovifelis_OR591725.1	Sarcocystis_bovifelis_OR591726.1	Sarcocystis_asinus_OM970235.1	Sarcocystis_asinus_OM970240.1	Sarcocystis_hirsuta_KT901064.1	Sarcocystis_elongata_KF241320.1	Sarcocystis_hominis_OR543024.1	Sarcocystis_fayeri_PP691506.1	Sarcocystis_bertrami_PP691493.1	Sarcocystis_fayeri_PP691499.1	Sarcocystis_fayeri_PP691496.1	Sarcocystis_fayeri_PP691484.1	Sarcocystis_fayeri_PP691483.1	Sarcocystis_fayeri_LC171857.1	Sarcocystis_fayeri_LC171855.1	Sarcocystis_fayeri_LC171851.1	Sarcocystis_fayeri_LC171850.1	Sarcocystis_fayeri_LC171849.1	Sarcocystis_fayeri_LC171846.1	Sarcocystis_fayeri_LC171845.1	Sarcocystis_fayeri_LC171841.1	Sarcocystis_bertrami_PP691503.1	Sarcocystis_bertrami_PP691502.1	Sarcocystis_bertrami_PP691501.1	Sarcocystis_bertrami_PP691497.1	Sarcocystis_bertrami_PP691494.1	Sarcocystis_bertrami_PP691492.1	Sarcocystis_bertrami_PP691491.1	Sarcocystis_bertrami_PP691489.1	Sarcocystis_bertrami_PP691505.1	Sarcocystis_bertrami_PP691485.1	Sarcocystis_bertrami_PP691482.1	Sarcocystis_bertrami_MH025632.1	Sarcocystis_bertrami_MH025631.1	Sarcocystis_bertrami_MF152619.1	Sarcocystis_bertrami_MF152618.1	Sarcocystis_bertrami_MF152614.1	Sarcocystis_bertrami_MF152613.1
Sarcocystis_hominis_MK497841.1
Sarcocystis_dehongensis_OR591727.1	3.4732
Sarcocystis_dehongensis_OR591728.1	0.797852	4.10387
Sarcocystis_dehongensis_OR591729.1	0.797852	4.10387	0
Sarcocystis_cruzi_KT901095.1	0.437946	3.74396	0.876501	0.876501
Sarcocystis_cruzi_MT796945.1	0.433974	3.73999	0.87253	0.87253	0.00555819
Sarcocystis_cruzi_MT796932.1	0.43595	3.74197	0.874506	0.874506	0.0117359	0.00776429
Sarcocystis_tarandi_KF241434.1	0.163387	3.45161	0.794058	0.794058	0.434152	0.43018	0.432156
Sarcocystis_bovini_KT901021.1	0.162099	3.40101	0.79277	0.79277	0.432864	0.428892	0.430869	0.140512
Sarcocystis_bovifelis_KT901286.1	0.188913	3.28429	0.819584	0.819584	0.459678	0.455706	0.457682	0.167326	0.116721
Sarcocystis_rommeli_KY120286.1	0.158342	3.39725	0.789013	0.789013	0.429107	0.425135	0.427111	0.136755	0.00556683	0.112964
Sarcocystis_bovifelis_OR591725.1	0.154386	3.39329	0.785057	0.785057	0.425151	0.421179	0.423155	0.132799	0.0685539	0.109008	0.0647967
Sarcocystis_bovifelis_OR591726.1	2.88295	0.701466	3.51362	3.51362	3.15371	3.14974	3.15172	2.86136	2.81076	2.69404	2.807	2.80304
Sarcocystis_asinus_OM970235.1	0.319264	3.62528	0.897925	0.897925	0.538019	0.534047	0.536023	0.31547	0.314182	0.340996	0.310425	0.306469	3.03503
Sarcocystis_asinus_OM970240.1	0.319264	3.62528	0.897925	0.897925	0.538019	0.534047	0.536023	0.31547	0.314182	0.340996	0.310425	0.306469	3.03503	0
Sarcocystis_hirsuta_KT901064.1	0.29063	3.59665	0.869291	0.869291	0.509385	0.505413	0.50739	0.286836	0.285548	0.312362	0.281791	0.277835	3.0064	0.359291	0.359291
Sarcocystis_elongata_KF241320.1	0.174211	3.46243	0.804882	0.804882	0.444976	0.441004	0.44298	0.0283419	0.151336	0.178149	0.147578	0.143622	2.87219	0.326294	0.326294	0.29766
Sarcocystis_hominis_OR543024.1	0.0111619	3.46887	0.793521	0.793521	0.433615	0.429643	0.431619	0.159056	0.157768	0.184582	0.154011	0.150055	2.87862	0.314933	0.314933	0.286299	0.169879
Sarcocystis_fayeri_PP691506.1	0.311409	3.61743	0.89007	0.89007	0.530164	0.526192	0.528168	0.307615	0.306327	0.333141	0.30257	0.298614	3.02718	0.221725	0.221725	0.351436	0.318439	0.307078
Sarcocystis_bertrami_PP691493.1	0.315682	3.6217	0.894343	0.894343	0.534437	0.530465	0.532441	0.311888	0.3106	0.337414	0.306843	0.302887	3.03145	0.225998	0.225998	0.355708	0.322711	0.311351	0.0122197
Sarcocystis_fayeri_PP691499.1	0.309424	3.61544	0.888085	0.888085	0.528179	0.524207	0.526184	0.30563	0.304342	0.331156	0.300585	0.296629	3.02519	0.21974	0.21974	0.349451	0.316454	0.305093	0.00672781	0.0110004
Sarcocystis_fayeri_PP691496.1	0.311409	3.61743	0.89007	0.89007	0.530164	0.526192	0.528168	0.307615	0.306327	0.333141	0.30257	0.298614	3.02718	0.221725	0.221725	0.351436	0.318439	0.307078	0	0.0122197	0.00672781
Sarcocystis_fayeri_PP691484.1	0.312777	3.61879	0.891438	0.891438	0.531532	0.52756	0.529536	0.308983	0.307695	0.334509	0.303938	0.299982	3.02854	0.223093	0.223093	0.352803	0.319806	0.308446	0.00138449	0.0135872	0.00809537	0.00138449
Sarcocystis_fayeri_PP691483.1	0.313234	3.61925	0.891895	0.891895	0.531988	0.528017	0.529993	0.30944	0.308152	0.334966	0.304395	0.300439	3.029	0.22355	0.22355	0.35326	0.320263	0.308902	0.00977147	0.00890624	0.00855219	0.00977147	0.011139
Sarcocystis_fayeri_LC171857.1	0.311656	3.61767	0.890317	0.890317	0.530411	0.526439	0.528415	0.307862	0.306574	0.333388	0.302817	0.298861	3.02742	0.221972	0.221972	0.351683	0.318686	0.307325	0.00819382	0.00994018	0.00697454	0.00819382	0.00956138	0.00749196
Sarcocystis_fayeri_LC171855.1	0.311678	3.61769	0.890339	0.890339	0.530433	0.526461	0.528437	0.307884	0.306596	0.33341	0.302839	0.298883	3.02745	0.221994	0.221994	0.351704	0.318707	0.307347	0.00846634	0.0127389	0.00699638	0.00846634	0.0098339	0.0102907	0.00871307
Sarcocystis_fayeri_LC171851.1	0.312328	3.61834	0.890988	0.890988	0.531082	0.527111	0.529087	0.308534	0.307246	0.334059	0.303489	0.299533	3.0281	0.222643	0.222643	0.352354	0.319357	0.307996	0.0088654	0.00800017	0.00764612	0.0088654	0.010233	0.00299583	0.00658589	0.00938465
Sarcocystis_fayeri_LC171850.1	0.310771	3.61679	0.889432	0.889432	0.529526	0.525554	0.52753	0.306977	0.305689	0.332503	0.301932	0.297976	3.02654	0.221087	0.221087	0.350798	0.317801	0.30644	0.00730882	0.00698141	0.00608954	0.00730882	0.00867637	0.00453319	0.00502931	0.00782807	0.00362712
Sarcocystis_fayeri_LC171849.1	0.311281	3.6173	0.889941	0.889941	0.530035	0.526064	0.52804	0.307486	0.306199	0.333012	0.302441	0.298486	3.02705	0.221596	0.221596	0.351307	0.31831	0.306949	0.00781831	0.00695308	0.00659903	0.00781831	0.00918586	0.00316651	0.0055388	0.00833756	0.00226044	0.00258003
Sarcocystis_fayeri_LC171846.1	0.311316	3.61733	0.889977	0.889977	0.530071	0.526099	0.528075	0.307522	0.306234	0.333048	0.302477	0.298521	3.02708	0.221632	0.221632	0.351343	0.318346	0.306985	0.00785389	0.00698866	0.00663461	0.00785389	0.00922144	0.00320209	0.00557438	0.00837314	0.00229602	0.00261561	3.55799e-05
Sarcocystis_fayeri_LC171845.1	0.312047	3.61806	0.890708	0.890708	0.530802	0.52683	0.528806	0.308253	0.306965	0.333779	0.303208	0.299252	3.02781	0.222363	0.222363	0.352074	0.319077	0.307716	0.00935071	0.0136233	0.00555819	0.00935071	0.0107183	0.0111751	0.00959745	0.00961928	0.010269	0.00871244	0.00922193	0.00925751
Sarcocystis_fayeri_LC171841.1	0.31026	3.61628	0.888921	0.888921	0.529014	0.525043	0.527019	0.306466	0.305178	0.331992	0.301421	0.297465	3.02603	0.220576	0.220576	0.350286	0.317289	0.305928	0.00679747	0.00854383	0.00557819	0.00679747	0.00816503	0.00609561	0.00139635	0.00731672	0.00518954	0.00363296	0.00414245	0.00417803	0.0082011
Sarcocystis_bertrami_PP691503.1	0.308819	3.61484	0.88748	0.88748	0.527574	0.523602	0.525579	0.305025	0.303737	0.330551	0.29998	0.296024	3.02459	0.219135	0.219135	0.348846	0.315849	0.304488	0.00850104	0.0127736	0.00651609	0.00850104	0.0098686	0.0103254	0.00874777	0.00876961	0.00941935	0.00786277	0.00837226	0.00840784	0.009139	0.00735142
Sarcocystis_bertrami_PP691502.1	0.316832	3.62285	0.895492	0.895492	0.535586	0.531615	0.533591	0.313038	0.31175	0.338563	0.307992	0.304037	3.0326	0.227147	0.227147	0.356858	0.323861	0.3125	0.0133693	0.0125041	0.0121501	0.0133693	0.0147369	0.00594429	0.0110898	0.0138886	0.0065937	0.00813106	0.00676439	0.00679997	0.014773	0.00969348	0.0139233
Sarcocystis_bertrami_PP691501.1	0.315571	3.62159	0.894232	0.894232	0.534326	0.530354	0.53233	0.311777	0.310489	0.337303	0.306732	0.302776	3.03134	0.225887	0.225887	0.355597	0.3226	0.31124	0.0121086	0.0112434	0.0108893	0.0121086	0.0134761	0.00468353	0.00982908	0.0126278	0.00533294	0.00687031	0.00550363	0.00553921	0.0135122	0.00843273	0.0126625	0.00159625
Sarcocystis_bertrami_PP691497.1	0.311482	3.6175	0.890142	0.890142	0.530236	0.526265	0.528241	0.307687	0.3064	0.333213	0.302642	0.298687	3.02725	0.221797	0.221797	0.351508	0.318511	0.30715	0.00801926	0.00556457	0.00679998	0.00801926	0.00938681	0.00470581	0.00573975	0.00853851	0.00379974	0.00278098	0.00275265	0.00278823	0.00942288	0.0043434	0.00857321	0.00830368	0.00704293
Sarcocystis_bertrami_PP691494.1	0.31926	3.62528	0.897921	0.897921	0.538015	0.534043	0.536019	0.315466	0.314178	0.340992	0.310421	0.306465	3.03503	0.229576	0.229576	0.359287	0.32629	0.314929	0.015798	0.0149327	0.0145787	0.015798	0.0171655	0.00837292	0.0135185	0.0163172	0.00902233	0.0105597	0.00919302	0.0092286	0.0172016	0.0121221	0.0163519	0.00389627	0.00402489	0.0107323
Sarcocystis_bertrami_PP691492.1	0.311319	3.61734	0.889979	0.889979	0.530073	0.526102	0.528078	0.307524	0.306237	0.33305	0.302479	0.298523	3.02709	0.221634	0.221634	0.351345	0.318348	0.306987	0.0148534	0.019126	0.0128685	0.0148534	0.016221	0.0166778	0.0151001	0.015122	0.0157717	0.0142151	0.0147246	0.0147602	0.0154914	0.0137038	0.0122635	0.0202757	0.0190149	0.0149256	0.0227043
Sarcocystis_bertrami_PP691491.1	0.312833	3.61885	0.891494	0.891494	0.531588	0.527616	0.529592	0.309039	0.307751	0.334565	0.303994	0.300038	3.0286	0.223149	0.223149	0.352859	0.319862	0.308502	0.00937059	0.00834494	0.00815131	0.00937059	0.0107381	0.00605714	0.00709108	0.00988984	0.00515107	0.00413231	0.00410398	0.00413956	0.0107742	0.00569473	0.00992454	0.00965501	0.00839426	0.00414451	0.0120836	0.0162769
Sarcocystis_bertrami_PP691489.1	0.313182	3.6192	0.891843	0.891843	0.531937	0.527965	0.529941	0.309388	0.3081	0.334914	0.304343	0.300387	3.02895	0.223498	0.223498	0.353208	0.320211	0.308851	0.0133783	0.0176509	0.0113933	0.0133783	0.0147458	0.0152026	0.013625	0.0136468	0.0142966	0.01274	0.0132495	0.0132851	0.0140162	0.0122286	0.0107883	0.0188005	0.0175398	0.0134504	0.0212291	0.016626	0.0148018
Sarcocystis_bertrami_PP691505.1	0.31149	3.61751	0.890151	0.890151	0.530245	0.526273	0.528249	0.307696	0.306408	0.333222	0.302651	0.298695	3.02726	0.221806	0.221806	0.351516	0.318519	0.307159	0.00802759	0.00700195	0.00680831	0.00802759	0.00939515	0.00471414	0.00574808	0.00854684	0.00380807	0.00278931	0.00276098	0.00279656	0.00943122	0.00435173	0.00858154	0.00831202	0.00705126	0.00280152	0.0107407	0.0149339	0.00138449	0.0134588
Sarcocystis_bertrami_PP691485.1	0.305496	3.61151	0.884156	0.884156	0.52425	0.520279	0.522255	0.301702	0.300414	0.327227	0.296656	0.292701	3.02126	0.215811	0.215811	0.345522	0.312525	0.301164	0.0105791	0.0148517	0.00859419	0.0105791	0.0119467	0.0124035	0.0108259	0.0108477	0.0114974	0.00994086	0.0104504	0.0104859	0.0112171	0.00942952	0.00798919	0.0160014	0.0147406	0.0106513	0.01843	0.0104883	0.0120026	0.0123517	0.0106596
Sarcocystis_bertrami_PP691482.1	0.318124	3.62414	0.896785	0.896785	0.536879	0.532907	0.534883	0.31433	0.313042	0.339856	0.309285	0.305329	3.03389	0.22844	0.22844	0.35815	0.325153	0.313793	0.0146617	0.0137964	0.0134424	0.0146617	0.0160292	0.0072366	0.0123821	0.0151809	0.00788601	0.00942337	0.0080567	0.00809228	0.0160653	0.0109858	0.0152156	0.00182649	0.00288856	0.00959599	0.00518858	0.021568	0.0109473	0.0200928	0.00960433	0.0172937
Sarcocystis_bertrami_MH025632.1	0.311812	3.61783	0.890473	0.890473	0.530567	0.526595	0.528571	0.308018	0.30673	0.333544	0.302973	0.299017	3.02758	0.222128	0.222128	0.351838	0.318841	0.307481	0.00834969	0.00748446	0.00713041	0.00834969	0.00971724	0.00416229	0.00607018	0.00886894	0.00325622	0.00311141	0.00220913	0.00224471	0.00975331	0.00467383	0.00890364	0.00776016	0.00649941	0.00328403	0.0101888	0.015256	0.00463536	0.0137809	0.00329236	0.0109817	0.00905247
Sarcocystis_bertrami_MH025631.1	0.312265	3.61828	0.890926	0.890926	0.53102	0.527048	0.529024	0.308471	0.307183	0.333997	0.303426	0.29947	3.02803	0.222581	0.222581	0.352292	0.319295	0.307934	0.00880291	0.00793768	0.00758363	0.00880291	0.0101705	0.00461552	0.0065234	0.00932216	0.00370944	0.00356463	0.00266235	0.00269793	0.0102065	0.00512705	0.00935686	0.00821339	0.00695263	0.00373725	0.010642	0.0157092	0.00508858	0.0142341	0.00374558	0.011435	0.0095057	0.00138235
Sarcocystis_bertrami_MF152619.1	0.318198	3.62421	0.896858	0.896858	0.536952	0.532981	0.534957	0.314404	0.313116	0.339929	0.309358	0.305403	3.03397	0.228513	0.228513	0.358224	0.325227	0.313866	0.0147354	0.0138701	0.0135161	0.0147354	0.0161029	0.0073103	0.0124558	0.0152546	0.00795971	0.00949708	0.0081304	0.00816598	0.016139	0.0110595	0.0152893	0.00138235	0.00296227	0.0096697	0.00526228	0.0216417	0.011021	0.0201665	0.00967803	0.0173674	0.00319251	0.00912618	0.0095794
Sarcocystis_bertrami_MF152618.1	0.308247	3.61426	0.886908	0.886908	0.527002	0.52303	0.525007	0.304453	0.303165	0.329979	0.299408	0.295452	3.02401	0.218563	0.218563	0.348274	0.315277	0.303916	0.00844371	0.0127163	0.00645876	0.00844371	0.00981127	0.0102681	0.00869045	0.00871228	0.00936202	0.00780544	0.00831493	0.00835051	0.00908167	0.0072941	0.00585376	0.013866	0.0126052	0.00851588	0.0162946	0.0116914	0.00986721	0.00835121	0.00852421	0.00741718	0.0151583	0.00884631	0.00929954	0.015232
Sarcocystis_bertrami_MF152614.1	0.321066	3.62708	0.899727	0.899727	0.539821	0.535849	0.537826	0.317272	0.315984	0.342798	0.312227	0.308271	3.03683	0.231382	0.231382	0.361093	0.328096	0.316735	0.0176041	0.0167389	0.0163849	0.0176041	0.0189717	0.0101791	0.0153246	0.0181234	0.0108285	0.0123658	0.0109992	0.0110348	0.0190078	0.0139283	0.0181581	0.00570242	0.00583104	0.0125385	0.00696436	0.0245104	0.0138898	0.0230353	0.0125468	0.0202362	0.00699473	0.0119949	0.0124482	0.00706843	0.0181008
Sarcocystis_bertrami_MF152613.1	0.321438	3.62745	0.900099	0.900099	0.540193	0.536221	0.538197	0.317644	0.316356	0.34317	0.312599	0.308643	3.03721	0.231754	0.231754	0.361464	0.328468	0.317107	0.0179757	0.0171105	0.0167565	0.0179757	0.0193433	0.0105507	0.0156962	0.018495	0.0112001	0.0127375	0.0113708	0.0114064	0.0193794	0.0142999	0.0185297	0.00514057	0.00620264	0.0129101	0.00850265	0.024882	0.0142614	0.0234069	0.0129184	0.0206078	0.00416684	0.0123666	0.0128198	0.00650659	0.0184724	0.0103088
